# Supplementary material for: Favorable Biological Performance Regarding the Interaction between Gold Nanoparticles and Mesenchymal Stem Cells
Source: Int J Mol Sci. 2022 Dec 20;24(1):5. doi: 10.3390/ijms24010005 (PMC9819939; doi:10.3390/ijms24010005)
Supplement: Supplementary file 1 [file ijms-24-00005-s001.zip]

Archive with 1 entries (1 files):
- ijms-2071382-supplementary.pdf
